# Supplementary material for: Characterization of a novel Jumbo phage JP4 with potential to control pathogenic Escherichia coli
Source: Virol J. 2025 Nov 25;22:386. doi: 10.1186/s12985-025-03001-4 (PMC12648861; doi:10.1186/s12985-025-03001-4)
Supplement: Supplementary file 2 — Supplementary Material 2 [file 12985_2025_3001_MOESM2_ESM.xlsx]

## Sheet: 480-1_FPEP230145356-1A_Proteins
Supplementary datasets 1. Protein mass spectrometry data matching results for JP4 with sequence information
Proteins Unique Sequence ID	Protein FDR Confidence: Combined	Master	Protein Group IDs	Accession	Description	Sequence	FASTA Title Lines	Exp. q-value: Combined	Sum PEP Score	# Decoy Protein: Combined	Coverage [%]	# Peptides	# PSMs	# Protein Unique Peptides	# Unique Peptides	# AAs	MW [kDa]	calc. pI	Score Sequest HT: Sequest HT	Coverage [%] (by Search Engine): Sequest HT	# PSMs (by Search Engine): Sequest HT	# Peptides (by Search Engine): Sequest HT	Abundances (Scaled): F1: Sample	Abundance: F1: Sample	Abundances (Normalized): F1: Sample	Abundances Count: F1: Sample	Found in Sample: [S1] F1: Sample	Found in Sample Group: [S1] F1: Sample	# Protein Groups	Modifications
-9.12781e+18	High	IsMasterProtein	1	JP4_384	DES=236597-237178 length=193 aa GN=-	MAQQQIALQQVRTGKQRDLPDALEKGQIGFSTDVGRVFIGLPSSSDPASLVAGRTWTTDPNSGKENVEIITEFSPWRTVSKIINRPFKVDLPQNQESIEVILESESRVFIDYIAYDDTETVLESGTIQIVAAGTNTMIAQSNNTNRTDAIISISFEDPAYDSTTGNMQFNIVNSDYLNSGYHIEFVYRGWDKP	>JP4_384 DES=236597-237178 length=193 aa GN=-	0	3.856	0	19	4	4	4	4	193	21.5	4.61	0	19	4	4	100	2.96093e+06	2.96093e+06	4	High	High	1
-9.12381e+18	High	IsMasterProtein	2	JP4_287	DES=132400-133176 length=258 aa GN=-	MANNMINKYGVPLPSGRNRSMLQPKAKYKFRVIVYNFGTDIDERDHIALDVDKIDRPTVTFSTHKLYQFTTNTSYIGSHDWEPITISIRDSVGNASAKALSRQLQKQLDFQRRITSRSDQDYGSYKFGLVIQMLSGRNSDDTLGNLGRDTLVDAATAATNNSGLVNAVDQFIGGSSYNSAGVMEYFVLTGCVIQNISYDSLDYSSSSPVEMVVTIKPDNCIQFDNIEEMYSTRINSLLPENVNQGLDIIDRVFGSVGF	>JP4_287 DES=132400-133176 length=258 aa GN=-	0	1.44	0	3	1	1	1	1	258	28.7	5.48	0	3	1	1	100	1.02548e+06	1.02548e+06	1	High	High	1
-8.36259e+18	High	IsMasterProtein	3	JP4_541	DES=315385-315768 length=127 aa GN=-	MVDKWNKKDPSHDVDISGLDNAHKHKYLDSLGLLKPDQSLAHDRPSREKAFSLESLGHELNRVFEDHPIYVRDIIEKLKVTPKEHFKATVHSAFRALHESLKKTHNLRKIHDEIVNAIESEKHKFKK	>JP4_541 DES=315385-315768 length=127 aa GN=-	0	9.71	0	29	4	6	4	4	127	14.8	9.07	13.64	29	6	4	100	5.07585e+06	5.07585e+06	2	High	High	1
-8.28434e+18	High	IsMasterProtein	4	JP4_441	DES=275431-275691 length=86 aa GN=-	MTKVVRKRHMMNMDEFRTFDKYRTMFRMLSQGRPIVIVTENYMSPEIMFGNYEKVFMMYVKRGLLTIKTLAEATDEDMDGDNTFTM	>JP4_441 DES=275431-275691 length=86 aa GN=-	0	0.562	0	8	1	1	1	1	86	10.3	8.44	0	8	1	1	100	460474	460474	1	High	High	1
-7.13176e+18	High	IsMasterProtein	5	JP4_457	DES=281654-281923 length=89 aa GN=-	MTKDEMKSRLSELKKERKLVRLDWDILNRKDEQSYANWSSDKVRNDRSKEDAKQFMALSKRLSSLNSEITGLQKEIISILKAEIESLYE	>JP4_457 DES=281654-281923 length=89 aa GN=-	0	0.559	0	8	1	1	1	1	89	10.5	8.92	0	8	1	1	100	3154058	3154058	1	High	High	1
-6.6119e+18	High	IsMasterProtein	6	JP4_298	DES=141434-142858 length=474 aa GN=-	MSDNKSTSRFNEVSPALQKECQERLVLARTSLMLTAPFFGVLASRLRPVPNNTWCRTLAVDGKHLFYNVEFVMGIQDPSKKKEYEEAIREKHPEVTDEQLKEMTEGLTDENLVAVICHEILHCAYDHFLRRGMRDPQRYNRAADYAINQIIVREKIGKIQSSWLYDKKYEGMTAEEIYILLEEEEQKEDGEGEGQPQSGGGEGEGKNRGTFGDIKDGKGKPKGTTIDQHDVPQEGQEGGSSEQQKRDYMDDFKTAMMNAARAGGTPAEIARMINNFKEPKIDWRSKLQRTLRSWLKSDATYQNPNRRSWGAGFGSNGSFYGNPIYPGMKPDDDIDIAIALDASGSISEDMLRDFISEVLGITKQFKQFKIRIMTFDTEVYTVKDYKTGEERKILEYPVK…	>JP4_298 DES=141434-142858 length=474 aa GN=-	0	0.57	0	6	1	1	1	1	474	54.1	5.85	0	6	1	1					High	High	1	Carbamidomethyl [C117; C123]; Oxidation [M103]
-6.56241e+18	High	IsMasterProtein	7	JP4_581	DES=336132-337388 - length=418 aa GN=-	MFIEIMPVQSTGFLICIKYSIMNKGGNMLPFARMVKYGNIAPAPSVVRKISTSISHVGMLFDNGNLYLRGAGVEYKLGNDSTGFVQDRWIKCPYSVADVWCLTYATIILTTSGELYLAGQMGYVGVVATSGPGWTNITTILSSIPGLSTIQNIASTESTTTNGAILILLSSGDLYGIGRNGAGVLGVSGIQSTPIKIDTGVTLIAGTDRAAAFHYVKNGQYYRCGSNARYNLGTSSSSLSTFTVSSDIFGSVLGIACTTNATSVLTSYNGTIRVYSAGQNTDYTLGIGYGDTSIIMSPFSMTPTIYGIVPDVGSLNNSCINAHMIAMTQGGKLYTCGNGVALGREITSSTPRTAYYPVLFEDSVTAPAVQAFSVQGSSGVLYALVGANEVYWCGSGSMF…	>JP4_581 DES=336132-337388 - length=418 aa GN=-	0	0.665	0	3	1	1	1	1	418	44.1	7.85	1.62	3	1	1	100	712997	712997	1	High	High	1
-6.31955e+18	High	IsMasterProtein	8	JP4_577	DES=331218-332423 - length=401 aa GN=-	MLPFPRMIKYANKMKVPEVKEIFIYNGYSASVIPATALLLLYKNGDLMGIGGTSSQNYGFGNGVPNAKVKEWALIYQNVKRFRTAQGSFNLIQTEDNKFYYSGVGRAIGTGLSTVSTYTDCTSYFTSVFNATQLSQIKDIQIVGEGIFVLLQNGTLYGMGANTQGYFGNNTTTRLSTFTSINTNVDSVKTGSSAVIVQKIDKTLWVTGQNTWGSLGISNGETNIRVWTQMGALANNTVIHYELGGSASWVVSKHNTNNTYTVRASGIQSEGNLGNSSAASSGTVLSTISTLPISDNMEMKSNSLTYGGLTVKTNNSLYMCGINTYGRLGRGNTTSSTTFVVPVDAPKVGSIELFCPSECTNVYMDNQGDVYLSGYIPQATGTTVSDYYTKFQLYKIPSR…	>JP4_577 DES=331218-332423 - length=401 aa GN=-	0	0.919	0	2	1	1	1	1	401	43.3	8.92	0	2	1	1					High	High	1
-5.77026e+18	High	IsMasterProtein	9	JP4_303	DES=145433-147397 - length=654 aa GN=-	MSINRIRGDGGVIIDSKSFLELPKAPSKETADVIRSGMIRYNKEWKSFEGVLDFEDGTMAYRRFANLDANGKLLTSQLPDSVTSGLQFVGTYNPIPDDIDPPLAQTPLPAPAASLNGDYYVVRGIMDAAQAHYEANNPQTSPVTFTPTNPTGQGNWIEILYYVDSNPNISGAKLVTYAFARIIPASIPSTGHDGLKNLATDADLTKPFASGVPMNQTALSDGDWIIITEDKNIRLRQSRTSISAASVLYDNTVMIANHRQFRTNAGTVQTSIDNVVIECLRRTGDSMYNDGTDGSGRFGVVYGSAAAPALTFNNNPFDPTNNPGNDPAKWSDANTGIFHPADDAIGFSTAGTERVRINNSTLTLYQSTSTPATTPVLRFDNATNTNVGLSASSNIISFS…	>JP4_303 DES=145433-147397 - length=654 aa GN=-	0	5.808	0	6	4	6	4	4	654	70.1	5.1	1.89	6	6	4	100	7.28167e+06	7.28167e+06	4	High	High	1
-5.76011e+18	High	IsMasterProtein	10	JP4_305	DES=148327-154716 - length=2129 aa GN=-	MYSIKTDLDITGAGTVGKDLLVKGNAVFNNNLTVNGTVTFANATFTAIESSTANITSTLDVGGKATLSGGLGVDGNTTIGSAVVGSDTATINSNATFNGTVSVGSDFTQTAGTTTLQATKVKNLEVAETTAFKGNITADVGTTAAFDKITANTAEITNVSTTDISSTGTATFKDVTISGTLGGEFNLSDLNAVTLNVTGASNQQGAVTFGANVTGINSTATFKDIRIGSNSESQTFRLSFPYTAPGKRPTVILQNEIQSELMSPANLTVLTSASFGNASLSSYGITGNGLNKLDYLTVSGNNTQSPDTPLLEVQKGKTKVADFEVTGTATIPNIESTGTANFNNINISGVLGGTFQLDDINAVTLNVTGATSLVGGVTLGSNITGYNSTATFKAISLGQ…	>JP4_305 DES=148327-154716 - length=2129 aa GN=-	0	3.69	0	1	2	2	2	2	2129	208.6	4.41	4.36	1	2	2	100	4.3255e+06	4.3255e+06	2	High	High	1
-4.64254e+18	High	IsMasterProtein	11	JP4_235	DES=100616-103345 length=909 aa GN=-	MSSKRIIGSAEILGNLAIGQRYAMRTFNGTSPNANTGIVQYPIYKRSEVQSILDMLPISRVGEMDYLPLNVSGSYEGATPMSSDQVVQPTIIEDDGTAVVLRSGTNGSTKGFYYSFIREIRNITMISQESVISTNSMYKPSIMSSTENIKYFIGSNGYEMLGCLSTEDNYIFTITNGTFNEISHIHAKVPSTSFGNDMPIYTHIVGTKVYIWCKDKSVSNLGLALSIYTVELSDVKASSMASLTKVTGLSGQTVRNTSYSASNNIRVFDKLYSVGTSSDSLFEVTSPVSRVEFSDYTDFNIQANVSPDLSKIRVTLYPTHRMVTPLYISTVYGTGISFVYNINSKSMSLDGSARAPATVSYNNGFQVSNPFEINMVNFTGTTAAGVLGNAGGLCQTKDG…	>JP4_235 DES=100616-103345 length=909 aa GN=-	0	1.781	0	2	2	2	2	2	909	98.7	6.6	2.28	2	2	2	100	2.30615e+06	2.30615e+06	2	High	High	1
-3.95371e+18	High	IsMasterProtein	12	JP4_407	DES=255171-257564 length=797 aa GN=-	MTTFTPRWDIKADARYIQEGQDILVRLSINKESTTDDSYVLNEDEYLEMILNIQCLDSSGAVFDPEPHYTFYVGNDENTFVPISDGTTGNKLVNGKHKCKINKNEFNLSASTNSEDVYFIKIHCKNDGTYNNTEIINFYLQAVNVMYFGNISPSGVLGLTDTSITYDSQEVWVTPGVEIGDDKKLYCIGDVEYGSNSTLFVQGFGRRRPFILGTDMTTDITPRVFFPAYRLIDMDISEVPDKHITNDFAVFKPAQSTWPISGINKEVKVNIQNRNGNLIDTGMVFNPNGQLLQTFLYDSDACDAYFKVEIVDILSTYTEESERFAINQRYKAYQMWVCPEDIDTIYSISEKPLPNHLYQLKDNVVYPYVISGEYDNGTIKPVYDSSDWIDLGYYDSTLG…	>JP4_407 DES=255171-257564 length=797 aa GN=-	0	2.833	0	4	3	4	3	3	797	90.3	4.81	3.39	4	4	3	100	1.54547e+06	1.54547e+06	3	High	High	1
-3.67062e+18	High	IsMasterProtein	13	JP4_199	DES=79792-80487 length=231 aa GN=-	MVEQFMFGGYANGEVRNISIPYVVEKVNGSERTYDLASRMMQDRIIFLDTDFNDQMAHIIKQQLVWLDSQGDSPITFYISSPGGSVHAGLGIADVAKSCISPIRTVVMGYAASMGCYTQSVIGTKGFRLGGKRSYFMCHQVSSGTQGLITDQKISLQHSDALNTLLTKEIAEAVGVSHEQLLKDADRDLWLNAEEALEYGEHGFIDGIILGPRNEEGKYLVKRRGGVEEWV	>JP4_199 DES=79792-80487 length=231 aa GN=-	0	1.202	0	3	1	1	1	1	231	25.5	5.43	2.06	3	1	1	100	1.01718e+06	1.01718e+06	1	High	High	1
-3.44627e+18	High	IsMasterProtein	14	JP4_214	DES=87517-88956 length=479 aa GN=-	MKKYTIDTNVLLSDPNASIAFDGAAIILPFTVLEELDSIKSRNVDVSRDARVAIRNIEAIIADASHDEISSTGVNIADVHTNMNPDSKLFVITNEEAEALIRTKGSEEKVQTLLKSTVPDDKIILVALATESVLVTRDINMRIKALSYGVEVQDYRHDIVIGDSDLIHIGQHHLEINFWEVYSNLTNTNIQSEQVGRRLYHYISKSLIEHLLPQNLCIGDYLYDDADVLFVYEGQSAIEEDDGTLTPEDILVFQDIGQSVALRAKVWDIKAKNIQQALAINSILDPDVHLTVLLGSAGTGKTLITIATALELVLEKRKYDRIIFSKTQDSQFEDIGFLPGSEAEKVIPFCGAAIDALEFLHKDDANPQGSIEEIMKRNVIQFKALNFVRGRSFTNTILV…	>JP4_214 DES=87517-88956 length=479 aa GN=-	0	1.105	0	1	1	1	1	1	479	53.2	4.93	0	1	1	1	100	1.03446e+06	1.03446e+06	1	High	High	1
-3.36283e+18	High	IsMasterProtein	15	JP4_352	DES=212114-212803 - length=229 aa GN=-	MSYTNTSFERINGYSFERILGYFCGTNALASIAISKLGNVNVLVTGAVSSYAGLQRFLNTDIPEEILAYLNDKGIKRIDGTAFVLGTLEADYNASYAAQTNVKRIVDVVQQRAVIIATSNIAGNGLEVFPVTGFTNAPDGVLSAGSVSIADASVVTFLVERAGVFNKDLKSPQGVPSTESEEGRLLIDDLTGVPLLAKDGVTEVYLRSQSADAAGDFGVKLFQYIPALV	>JP4_352 DES=212114-212803 - length=229 aa GN=-	0	12.498	0	28	7	10	7	7	229	24.3	4.79	12.01	28	10	7	100	1.36823e+08	1.36823e+08	7	High	High	1	Met-loss [N-Term]
-2.9834e+18	High	IsMasterProtein	16	JP4_209	DES=84702-85295 length=197 aa GN=-	MTCIIAHTDGVSSFIAGDKLGSNGFTKTVQTEPKVFEKEFIKLHDDGLTRTKEVMALGYTTSFRMGQLLNYNLNLPEQDASQTFSQYLVLKVIPIIRQMFKEEWGARDASQDVGGGQFIILHNHTIYEVQEDFSVLQPKTRITAVGSGTYHAIAAMQAYIEVENESKKPLHERIKSIFKIVSDNVTSVSEEFDVLKY	>JP4_209 DES=84702-85295 length=197 aa GN=-	0	7.825	0	21	4	5	4	4	197	22.2	6.04	6.29	21	5	4	100	19178441	19178441	3	High	High	1	Carbamidomethyl [C3]; Met-loss [N-Term]; Oxidation [M55]
-2.70358e+18	High	IsMasterProtein	17	JP4_286	DES=131618-132304 length=228 aa GN=-	MATMLDRYGVPLAGGGRISMKQPKAKYKFRVIFFGFGTNDDGNMITLDTNTVGAVSVSHENVTVHSYNSSAHYKGKYTWDTIDVAFRDSVGNASAKALYNQMRKEFNYYSQESRMTDSQFKFEMWIQELDGSNSENTTNLFEGTLSTWVCQGCFIESSNFGDWDYSSSEAQVISMTVQPDGCAKLGPNGEAFGDEVSGFGNPSTATSISGAQTNISSTTLPDSNFYEN	>JP4_286 DES=131618-132304 length=228 aa GN=-	0	2.647	0	9	2	4	2	2	228	25.1	4.83	3.63	9	4	2	100	1.28682e+07	1.28682e+07	2	High	High	1
-1.45097e+18	High	IsMasterProtein	18	JP4_380	DES=234284-234916 length=210 aa GN=-	MSKYKKLMEAASRAEAMKFIQLNESNIEKAEIVLSVKGEIVDKLQRQSEVINNMGVDVLGPLLDRIKAEQGLDAAQNFSDNVRHLLQHAVTTLMDVKDKISTETLKLTGDITDGPDVSDIGSEDVDIDIAADTPTFDMDADADFEEDIISEPVPTEREMKESVKPSKVGVKMESIRGTVGTKYFSSKEEMKTWLSENEKKVKRVLGYVKK	>JP4_380 DES=234284-234916 length=210 aa GN=-	0	4.133	0	15	3	3	3	3	210	23.4	4.94	2.66	15	3	3	100	2.155e+07	2.155e+07	2	High	High	1
-1.07961e+18	High	IsMasterProtein	19	JP4_284	DES=128559-131222 length=887 aa GN=-	MAGDLLSPGVSISVTDESMSTAAAPGTVPLFVIATAEDKLVPGSSAIAAGTTKANAGKLQLLTSQKSSLDTYGTPIFQMNNGSVVQGDELNEYGLHAVYSYLGITNRAYVIRADIDLAQLAPSAEAPTGPVSNGTLWFDTAQSQVEAYVAKKDSPSSFYDWQLKPVTIVSAEEVEDVSLVGLNVDDLVLRYKPSNGQMLMYKRSASGLVQMETYLSPINKVPVGSTVEKGNIWIRDGYTQNGSNYFGTRFVIKRYASLTQVWNIVPAYTGNSFQEIEAKSGVLNNSYIASRFDEDSKSFSFYIQSAKLSTISAPALPLGETIIEQAGADSYMTFVYLNKSVKVLAVPQGGVINTQTIINNLNANAEIINDGFKFKRETNGGLVVSNTKGYSFKITQSGD…	>JP4_284 DES=128559-131222 length=887 aa GN=-	0	27.889	0	18	14	32	14	14	887	97	4.74	36.61	18	32	14	100	1.2088e+08	1.2088e+08	13	High	High	1
-7.8505e+17	High	IsMasterProtein	20	JP4_335	DES=197933-198781 length=282 aa GN=-	MANLKLLQEAIAAFANGEQDIADKKMRKYFVEQAQEINKQLEESMEDEDDDEDCEVEVKVKDEEKLDEDFDVQPDEGLNAEIEYTLGEEDESAEEEVEFSADADGDGEDDVDVEVKADADVPSEDQWESIQDAFRGLQQMFDEIGDGEVDLDSEEEVEDSEEEVGVDGDDEFADVEFGDEKFGESFKLEKVAPVDKKEKAGTHSKSPVAPEAKSPVAGAEPVKFAKKTDQAPLLDLDDKSVLPKDSLDLGKNARGEMKDVKAPKTTASNSKSPLSKAQPKLK	>JP4_335 DES=197933-198781 length=282 aa GN=-	0	2.077	0	5	2	2	2	2	282	31.1	4.21	0	5	2	2	100	1.08735e+06	1.08735e+06	2	High	High	1
-5.30421e+17	High	IsMasterProtein	21	JP4_582	DES=337378-338520 - length=380 aa GN=-	MLPFGRMVKYGNIAPVPVVPTIKDFKIGFSHEVLLDSAGDAWGIGYNTDGQLGFLDANTNSLGAWSKIYTDVRLIGVTARYTVVVTNNNRILYAGNNLISSTTTLGWTDITASMGPVAVDSIDALYCTDGMMHIKTSDGSLYAYGRNMNANSGVTGGVISVATKVNLPSAVNDMRYTFSYGSVLCRLDTTSIYAWGRNTNGELGQGNTTAIVTPKLLSGASIAMGTSYNATAIVSGSASLVTCGGQNSGQLGNGITTDGNVYVYAARTYPGDLNTIRSPVDCSTTYTSAFMSPDGIYYTGANRSMFGGISGAATVGVYTKCSDLPITYSNIIQWGSGTIGGAICSSTELYQCGIGRYIAGDGASTTRYGFRKTPLPWDVY	>JP4_582 DES=337378-338520 - length=380 aa GN=-	0	3.53	0	6	2	2	2	2	380	40	7.11	0	6	2	2					High	High	1
-1.51898e+17	High	IsMasterProtein	22	JP4_316	DES=165633-175604 - length=3323 aa GN=-	MTNNFKFQPTQMAEAVQKKLFIKRLPEWMQGLEDIQKVSDDVIQQWFNPAENELVDGYIGDMGSPAAAGNIFLHESTVARQLYQLSTAYVSKNDDSTIRSIQFYDDLVGYMNHYGALTDNESRLFNGKFYAWTPAINPNKMNNFSSYLWDTKNSYNITSPDYIVMERGALNGNTWSLQNFWYTLGETLEDGSILTEELMQDSRFIRARAPIIEYNKNIELINYGTKFRGTVDLFSDIIKPEDIVQKDINSGIRIDGIIPQDGMRILFTSIGNNGENNRIYNVYVKKMQDGTRVYGLALDPEEETESRPSGEPQDGDVVLITKGNEYGNSSMYWNGSLWVRAQSKTSVNVFPKFQLYDRNGIKLDNSTTYPSSNFKGSELFGFKINYNYATDSVYGYNIE…	>JP4_316 DES=165633-175604 - length=3323 aa GN=-	0	14.679	0	3	11	12	11	11	3323	381.6	4.74	7.97	3	12	11	100	7.39616e+06	7.39616e+06	9	High	High	1
457683549116701703	High	IsMasterProtein	23	JP4_336	DES=198802-199425 length=207 aa GN=-	MSSMIREWSSFNDSKVVLEHRDNGFGGRDCYLRGIAIQADQRNLNERIYPLSEITRAVNNMNQRLAKGESILVECDHPETLTINLDRVAAMITKVWMEGANGMAEIKLLDTAHGQNIRKMLEAGVKLGVSSRGSGNVDYNGIVSDFEIITIDIVAQPSAPEAYPTAVFESLMSKYGSPCNSSKKITESKKVNNLDSEIYDFFKKLKG	>JP4_336 DES=198802-199425 length=207 aa GN=-	0	5.239	0	13	3	7	3	3	207	23	6.35	2.36	13	7	3	100	3.84875e+06	3.84875e+06	3	High	High	1	Oxidation [M91]
844887356690843154	High	IsMasterProtein	24	JP4_288	DES=133188-134282 length=364 aa GN=-	MSDFFDSFVSTGTSIVNGVIDNINIVREPAFQNYNAAQRVFGTAGEMGFSFYNLPKFKNSFIIEFVLTPFAKNFIKTQLPDTHTDFDVNNVSCFVKDVTLPSFSFNIETVNQYNKKRLVTGDIVYKPSNVVFYDTVDGAGYLLMDAYRKFYYGDFFDKNPQSYRNDVLSTPENFNGLGGNWGRSVMNNGNYDNQYFFKSINIYEIDNETYTVHNMINVFIEDVQLETKSMESEADPSLISLTMRYEACNNFGPEGYLSIGVPTMEIAQLITDTEGLGVSGFFKYFGELDDKTKGILTIGKIIRAGTSVSDIISSAGDILRGDITPDTIRNIGSAVTRGANAIGFGSLVSEASSKFGLGNILGDF	>JP4_288 DES=133188-134282 length=364 aa GN=-	0	0.729	0	2	1	1	1	1	364	40.4	4.77	0	2	1	1	100	31692990	31692990	1	High	High	1
1650926009157328594	High	IsMasterProtein	25	JP4_274	DES=123997-124395 length=132 aa GN=-	MVRYLSDIQHGQNHWDLPKGKAEGNETFKEAAVRECFEETGYEIDEDDLLFLGDVSYRKGKRLVLFFYTAKDKPIPDELVCKSTYTNRYGKSHPELDKFMYIDVRECQKYLTERMCNSIIKAVKAFQRNRRK	>JP4_274 DES=123997-124395 length=132 aa GN=-	0	0.646	0	6	1	1	1	1	132	15.6	8.13	0	6	1	1	100	1.38573e+06	1.38573e+06	1	High	High	1
1832171958695945310	High	IsMasterProtein	26	JP4_415	DES=261124-261687 length=187 aa GN=-	MDDLDYTDNAIQQLYDNSGMLDILLAVEKYFDDNDLYAYKGIIEGELVEGPIVSKYWCTVTFKYYRENFPDPTAFSILEKHGTKVYVKADYEITPIKEPNRQADMKSVATQSGSVRIPKNERIPVLLVRVQIPRNLINPESFDEYKLMAAEFNSNPMNSPENIEEPVTGDDVDLDVEVTDETQEGGM	>JP4_415 DES=261124-261687 length=187 aa GN=-	0	1.481	0	7	1	1	1	1	187	21.3	4.41	0	7	1	1					High	High	1
2097103908770710267	High	IsMasterProtein	27	JP4_371	DES=227902-228879 length=325 aa GN=-	MAHHGVFMYPYNQEVSLGNFNMPYSNEKLTIYRGANNNLSFTVHNADGKYTLLKDNEYLTFMIFDARNNTKLFDVVLEKQEPSWLSESGQARQTLGNKKKVYYGCIVPAGVIQDTSPGSKYRWSITKVTMDGSLIEPTQYLYTGMNFEASAELIISDQAAPVFVPSTEISVNKNPAWTTIKRLYHEPIGNGMIGEYDILASTPLPAQMQFGLVDGLSSIAIYFDKFIGRIQLQGCLCNNVPNDNENYKWFIIKLDGKDYIENGIDSEGFPKELDGIQAFNFKGNYMWLRLVVAIHPKIVPVPYDYAAVRKVYDPFLTVPKILIRR	>JP4_371 DES=227902-228879 length=325 aa GN=-	0	0.548	0	2	1	2	1	1	325	36.9	6.7	0	2	2	1	100	672990	672990	1	High	High	1
2326117836782634168	High	IsMasterProtein	28	JP4_332	DES=193575-195779 length=734 aa GN=-	MAGNTSDYLLQQLVNQTKDNNDSLSAIRELLAENIKNDRKKSGSKSGKRNGSNSSSTGNRGSRTNNKADDGKEFGKIFKSLSSEVSNVGKTMMSTSANVSNVVNSLGMSASSFAGSLAMIPGPVGAAASAFKLVADAGLAVYNVLNAQLEVYNRINSAGVALSEGYGSILKGAGASMMSIDAFGEALQTHSAVVAQLDGAYGDGVSTFGKLLGTVQQAQNQLGLYGVSQKTLTDLTARNIKFQKQFGGREMLRSMDQAKSTEQFIMSMTKFSKSMGESVDALLNKTQNLDKSLDTRSMQIALQNYSGLSSKAAVATSKAFNEAAASMGDAGADFLRLISHRLTIGGVPDDLLTPVLNQFADLGENLVRSGVTDSQEIRRQQLEFVKKNKELIKQDLLNQ…	>JP4_332 DES=193575-195779 length=734 aa GN=-	0	2.477	0	3	2	2	2	2	734	79.7	5.25	1.83	3	2	2	100	413319	413319	1	High	High	1
2653602090452113342	High	IsMasterProtein	29	JP4_543	DES=316038-317291 length=417 aa GN=-	MPSNFTDKNGGNMAGHSDKWSERNRRPNSYQAGQGSRGSRNQGTGLAGKANAEAGEVKSTENMTELEKLRYVNSLGLLNATQKQRLADMEREEKEKSAPAKEEPKQEAPKAVNPVKELSDKLGKIFANKPQLIQGIVKELQSVPKEELKVKAQAVLDAMSGNTSTEPTEVFSTIMRALEGTQQGDVPAQEEVSLESVLKTFDSIGKEDRANAQKVKNVLAKLENRLEGKDDKIKLVSDAVNDALKSYVQGEKSRFVTAMDAAFNTMKKYEADHGEKVTRDGYLMRDDEEGAVEQNDVHSDEEIDDMEAELSQDRQMTEKSHNELQKLMQWVADVGEKAGADKKSINRNLSWIKDKVGNNARKLQKAWTDVVNGAVDIDVESGEAYDYALTTLDDSFRDY…	>JP4_543 DES=316038-317291 length=417 aa GN=-	0	3.449	0	5	2	3	2	2	417	46.4	5.21	3.78	5	3	2	100	1.61589e+06	1.61589e+06	2	High	High	1
2944225955703038103	High	IsMasterProtein	30	JP4_363	DES=222546-224030 length=494 aa GN=-	MKTCKLTLLDEVNCKFEGLDPSIRQKMIRATEYVLPYAKFTPAGRIGRWDGKVQFMNLGGTTYYHMLDKLLPILDEAKIDIELVDHRVDYGFKFDPIDEDIFSDVVFGAGHHMEGKSIKLREHQVNAVNACLANPHGLLLAATGAGKTLITAALSKKVQEYGRSVIIVPSTDLVQQTYDDYIMCGLDTGMFYGSQKDFGHQHTITTWQSFNSLWKKTKKGEIELTEQDVNDFIDGVVCVIVDECQGAGGDALVQVLSKVMNNVPLRWGLTGTIPKDPVVAAKIKCNVGDVIFKITAKELQDKQILSTCNVNCIKLKSSMKFASYAEELKYLVTDRDRMAYVASLISALSESGNTLVLVDRLEAGELLCEFLGIPKSEFVRGETKKKDRESSYGEIRWAD…	>JP4_363 DES=222546-224030 length=494 aa GN=-	0	0.561	0	3	1	1	1	1	494	55.2	6.89	0	3	1	1	100	1.92905e+06	1.92905e+06	1	High	High	1
4381555810592110266	High	IsMasterProtein	31	JP4_403	DES=249194-250765 length=523 aa GN=-	MKYNQLQESIIKVPSSTMSQINKYVASILYFKIKQFIQQYDIQMDADTRNHPAADKIKANVIAECKKTLNVLSSKYGAKNISSQSFNNIINQSVKIPFDAEQYIKELNFKKLAPEVVDEIKKTKLSLVITTDSTAKERGSMTEVADNAYIIRVNIKLLPKEVYSSSMQLMSTAYHEAQHFVQSSVIKKINSKSNQLQVKKNYGKDHDEYLSSGIEYTPQLGNVIDAMENEAQLLIDDDNLPEDPKEAFNKVLQQVLSRDDKYNARGFIISIYKTSQKKYRTVMSTLYKKFMDAFETINKISADHEEGPVEDLGVSINEMKTLSDIAERSRYLETRLYGHSRDEITKIHSQSKEHGWEMIITKPSENRDSIIIQIRSESENERNIMNYKQAQNFVGSLAS…	>JP4_403 DES=249194-250765 length=523 aa GN=-	0	2.624	0	3	2	3	2	2	523	60	6.35	2.16	3	3	2	100	1.50807e+06	1.50807e+06	2	High	High	1
4577841047259168524	High	IsMasterProtein	32	JP4_342	DES=203879-205489 length=536 aa GN=-	MSISFNNPLDTMTSTGANGSLELIVLGGTPTNPRPIRFNSSSVIIPVQTLPTGEQGAMVFDRSELVLKYHNGTSWIAVYDTDTILEPIRISLDEVNRKLNLKVESVTYSSSTVPSASISGTNLNIVFPTASSGGSGPTGLYTSLKPGAITQYSLTSGQSVASIREQMSGQSNGQSGRNGSQGAPWKTSDGWCFADGMWWQWEGENGTITKQVPNLNQNAYLKGITTSGVTKTDSVIGSSGNISGTVLSVAQLPSHSFSFSGTTGAAGRHGHSQALKGMDRSGLNALTSSNDNGIPTVINNINEAPDHIHSFSGNTNTLGGNQPHYHGISNIDVEHFNVAYLYNIAESNVALSEKVANTRYVLKTGDTMTGSLTIANSASIKSNDTSLVLYFRNASGGER…	>JP4_342 DES=203879-205489 length=536 aa GN=-	0	0.66	0	2	1	1	1	1	536	56.7	7.12	0	2	1	1					High	High	1
4798920917485097936	High	IsMasterProtein	33	JP4_206	DES=83163-83540 - length=125 aa GN=-	MKAIAAQGKLPFNIGGFCVTAANINGELKYNLNIFNQRSSCVYDLIDTDFNVYRFVTITSYDKDKIRLDASKTALEIAPTLAKNTFCIKIDDSAFAESFQFHKIKLSTGAMKYHPWDLYYCNLPG	>JP4_206 DES=83163-83540 - length=125 aa GN=-	0	7.087	0	23	4	12	4	4	125	14.1	8.15	7.28	23	12	4	100	8.88243e+07	8.88243e+07	4	High	High	1
4820692897589822727	High	IsMasterProtein	34	JP4_313	DES=160363-161706 - length=447 aa GN=-	MKIDYYYDGQFRRVLKHLIRVFGEFQVQNGIDANGNPKYKKVPCRYADISRMAAAIINGNSENVLPSAPIMTISVNQLKLDRKNIRSNANETIVMGSNKSPAINEYTKDLDTQYKIVRHNPVPWTFTFDLNIWVTQTQTKMELFEQISTLFAPSIQLQLSDNPLDWTSLSDVELIDCQFSTRGFPQGTDPDLDIMVLTFETTIWFSLPAIVEKPKLIQQITTNIKGARDEFDFEMGNYSDIITDVFTPKNLCIKVEEITNSKYNLPDTYQLTLVSQSLSAVSPNGGIYSWEKYLKYLEPNFDDKKVGIKFQQSIEEDNPLKGHIASYGENEDANKIIVQLDNTNYTVDYTIHGFVQKDSVLSSALPEQYYVNNSIHNIIYKETEIPSNYLFKITNDGAQ…	>JP4_313 DES=160363-161706 - length=447 aa GN=-	0	3.648	0	6	3	4	3	3	447	51.6	5.55	4.75	6	4	3	100	1.5477e+06	1.5477e+06	2	High	High	1
5292896671700237905	High	IsMasterProtein	35	JP4_455	DES=280537-281367 length=276 aa GN=-	MSLEKIIISEFRKYIMDCDRDVQRKFNEYLDKYPYLMFNPFETDDDLYLGFYIGFTQRILHKDEMKQSEIWVETDSSESNVFYLYTYYAEIVRDTTPDGCLFVQSSDIERIYIEPVSLDMVAQLPTIQELGADELTYSVFEYLNRDDLTQEIDKMVSRYTSSLISNGKLKLELIFEDTSINPVRGVTIGKVTIRVVYDNEVLGYISKRGHDLCIISTFVISRKKWNDLMQKIVDGSKIRDIICNDMVIMNPDVDCDVYFPVPGFTRENFSKLKDTK	>JP4_455 DES=280537-281367 length=276 aa GN=-	0	0.573	0	3	1	1	1	1	276	32.3	4.82	0	3	1	1	100	808400	808400	1	High	High	1
5299976160893911518	High	IsMasterProtein	36	JP4_497	DES=297149-298303 - length=384 aa GN=-	MSRSIAAAGRYKFGECGYVVDGAILNDGTRLKNIRIYRQRSHRLYDLVDPRTNIIYRKVQITTKDNKGYLLNYNKTNDQLLSEINKNCFFVRGYSEEPQETDTGFVYKFMLHKTILGSSQTLYHMYTPECGIIDRDIDNILISPVFVGNDSISGKLFNTGSEIDTNGMVITIVLPDGTEYFTTQFVNDAFTIPVDVITQSGKGTATLTSPYYNTKVVEFDVLESGEDIDFVTSVLLSQFEPVSEGVFSAVVPFDVHDRGQYLALQAYSGDLYQVGVDLSVDAEGNITVYQTDNLPVSLSIIGKTLHTTPFHKEYTLSEWVLGEDSMYSISVPVTEHGKALPQVQLYSSDNHVVHSEIQVDEDDNVILKVVEPLDCSVVIVGYNA	>JP4_497 DES=297149-298303 - length=384 aa GN=-	0	8.65	0	13	5	10	5	5	384	42.9	4.82	8.43	13	10	5	100	2.42143e+07	2.42143e+07	5	High	High	1
5597768161099160486	High	IsMasterProtein	37	JP4_353	DES=212818-213417 - length=199 aa GN=-	MSLNSFNRNYGMSSVAREWWGGNNGFVTIVIDLPTDVELGTTKVTSDGSDVQAEAYQTALSNAQYNLFMVTQLLQQRAVLVTTSLLALDSEVVIPADFKNANPNVVAFGTSGADVAGGANSVALTFICERQDVFNKQEVRPGSACPAPVDPTVDLAKSIAQAKVFRTKTFVSQGTDGVGDAGASTAVAIKVRAALPVQL	>JP4_353 DES=212818-213417 - length=199 aa GN=-	0	4.271	0	15	2	4	2	2	199	20.9	4.94	6.51	15	4	2	100	25931662	25931662	2	High	High	1	Met-loss [N-Term]; Carbamidomethyl [C145]
5609939205487863971	High	IsMasterProtein	38	JP4_97	DES=32933-33547 length=204 aa GN=-	MTRIKMYDLMQYSKNAIPVLNKVLDAFIAKYPENSVLCIPFSVPDKDDIFQVNVSTRGITLQQKYMDTEYYGIKLDSVQGSKSAYDFFVPNNIESWETNISKKDENDVPISGVFNNKVFYYYETDKFPEELYYNSEMNEDVDAFMFQLSLVHDIIDVQELRAEINLAKELSDMLPPFSMLFCEGGYFSKEVFEHFVDVVKGLDI	>JP4_97 DES=32933-33547 length=204 aa GN=-	0	0.702	0	3	1	1	1	1	204	23.7	4.56	0	3	1	1	100	2.3789e+06	2.3789e+06	1	High	High	1
5795748502376771956	High	IsMasterProtein	39	JP4_233	DES=97304-100000 length=898 aa GN=-	MSKKIYGGLDVTHNVTVNGKRTIQGINEQVFDSNGNLELDTYSRDEVLDIVSMMPISHYGSQNYLPAGVSGDFNGASENQSQRRNKILLENDGTLVLLRSGTNGSVEGLFYSYLANALSVDDMSRTINTSRQYKPGFFGSNRVAIGLYNTDPNILLGRYIDTSNSTNGLFISITNGTLDDKLHTGFFVNQADISPEGGIEYAMMAEDGSIYVFNVLNENNQLQLVVVKVVYNISNGTYTATRITGWTTKTFYNTTYSAQNNMVITNQVTSTNIADKPYVYVPQNLRGIGIYMTSIDLYVAQQPGTQNFRFRMNGDAWFTMATYNTRPQHSYSFVFNMSTKQCTLDAGNDIGSYQAPLVITNTGSALVPTGNVLNNDPLYNHANARNIYSSYFYLNSGEA…	>JP4_233 DES=97304-100000 length=898 aa GN=-	0	2.374	0	2	2	2	2	2	898	98.5	6.2	1.97	2	2	2	100	1.78922e+06	1.78922e+06	2	High	High	1
5860520974357805543	High	IsMasterProtein	40	JP4_322	DES=183597-185846 - length=749 aa GN=-	MADLRSTVDNFQNDITSITGKAKTITSNALDSLKATANTLQNDVKTITKNNYKANVSNVVSLPKQSASVDQVYEDLDLSQFVIPYDNKLLKYDNPTWHFCLFALDKDDFKNFWLYPDAEVQRHVISESGVTGKYNITSVQMTQAGPSTPGMTTNYCFNTAVLNMSENNSMSLYDELISLSNKLRYHKFMDLPLILELKFIGFNKNGIPEIIPETTRRWSVKINSVTASASQSGSTMMYTMNLVHNRAALVDNIEWTLKEPFNCTAENFGDFCFDLEDKLNQMADQQYGYLRYKFGELSEGKFFEFKVAPDLQDLFINYDSKQMAEAGTTKSGAQGSKNFSWNPSTPISRIIDDVIDTCTVQADDSTSVRQFVNIIPVKQYVGFDNYRNTSVYKVIFYIV…	>JP4_322 DES=183597-185846 - length=749 aa GN=-	0	2.38	0	2	2	3	2	2	749	85.4	4.93	0	2	3	2	100	1.02613e+06	1.02613e+06	2	High	High	1
6006213663622716704	High	IsMasterProtein	41	JP4_337	DES=199492-200607 length=371 aa GN=-	MSKLEKLLKESSLSDEAKQLIQEAWNEEKNTLAAEMREEMKGRYQQDLAELTEGLNTMVTQVIAEEMGAVYEEKKRLVEDRVTLRKTLSNFSAFSNSVLAEEVKQMRKERKHLHECMGKFVNFSNGILAEELKEFHTEKRQLVETRVKLLAEGSRQIAEARNNFIKRTSESAAKYIAETTQKNLYALKQDLVEAKQNMFGRKIFEAFAQEFNVKQFNENSLLRSLTESIKSKEDEIAQVKQELHETANAVKAAKTKLRIMEDAQARNAIMSELVKPLTAQQKQIMESLLATSPTEKLKEDFSKYHKSVLNGTKVNESATTRQAVQSSAKKTLAEGKVITGNRQAIVESEEMTADDMAFLKELDVLSGINKK	>JP4_337 DES=199492-200607 length=371 aa GN=-	0	3.813	0	6	3	5	3	3	371	42.2	7.99	0	6	5	3	100	9034365	9034365	3	High	High	1
6081347534691479717	High	IsMasterProtein	42	JP4_291	DES=135323-135859 length=178 aa GN=-	MNRLQQILTEKKPVYEYRVKFAVEPTPEQLSKVTQRLMDRYDAFEIGALKKTIFMEKPLDFYELDCGEIWMFDFKCHRGVQSNVLMYEIGNLLSMTEALIRVRSKDEPRQIEMTDLEDDIDFDDVDEPVIGVDFGKPEDSYDLAGQQRADTAVDDAIEASKKDNKYSQYMSAGFGKKD	>JP4_291 DES=135323-135859 length=178 aa GN=-	0	5.684	0	21	4	9	4	4	178	20.6	4.72	4.6	21	9	4	100	1.87819e+07	1.87819e+07	4	High	High	1
6137975278268717962	High	IsMasterProtein	43	JP4_333	DES=195791-197530 length=579 aa GN=-	MSWKRHMTVGRSKLSTIPNQSSNSNKSTGTKTNFASYLPVVYNGLANRTERYSQYEQMDQDPEIRTALNIIADFCTQSTEDFGLPYKIKYKDDIGDTEVTTIEDRLDAWTEQNDFKTRMYEIVRGLLKYGDQFFIRDPETFDWYWVSPKNVEQVFVNEATGKTPVIYYIRDVSLNLKDKVFSNLQVGFDKTAYPGAIPTTMGGGGSVAAGGASGFTSQGNTADPFSTNGQLDVIPVGAEHVIHLTLNTGQDGVWPFGTSILEDVFKVYKQKELLEDSIIIYRVQRAPERRVFKIDVGDMQAHQAMAYVERFKNEIHQRRIPSNKGGSTSLMDAAYNPLSILEDYFFPQTSEGRGSDVQTLPGGDNLGQIDDLRYFNNKLIRGLQIPASYLPQGPDDGGV…	>JP4_333 DES=195791-197530 length=579 aa GN=-	0	3.758	0	4	4	6	4	4	579	64.5	5.01	3.62	4	6	4	100	1.90947e+06	1.90947e+06	3	High	High	1
6559340350890277558	High	IsMasterProtein	44	JP4_317	DES=175684-179145 - length=1153 aa GN=-	MSQQKRQSNLYSGEDWTQVYESFYKINLTAYDFDTIRQSMIDYLRATYPDSFNDWIENDQFIFILDTISMLGQNLAFRMDLNTRENFLDTATRRASVLKLAKMISYSPRRSYPGRAVAKLTEIKTNQDVRNSFNESLKDKIIRWNDPMDANWYENFILVMNSSFVSTNQFGNPVKRIDVNGVSRQLYRMNTIPMTAPSIPFIATVNGESMTFEVVNPDITSVGVEERHPEPQEQKYIVYQNDGNGFSSPNTGFFVYFVQGTLTYQDYQYAIREENRIQDINVDNINETDVWVQEINEDGIVRTKWTKVPSMESIAYNTVNRQLKTIFAVTTRDKDQITIKYPDSRSGVVPRGTFRVWYRVSNGKTYNIKTSEIQNKSVKYTYRTKTQSSYESSTLDIRF…	>JP4_317 DES=175684-179145 - length=1153 aa GN=-	0	14.093	0	9	11	13	11	11	1153	131.1	5.15	6.07	9	13	11	100	1.07951e+07	1.07951e+07	11	High	High	1	Oxidation [M103; M1056]
7289784414342753644	High	IsMasterProtein	45	JP4_251	DES=113943-114383 length=146 aa GN=-	MEDINDLRHVMDFIGSTEEDNSYDEVLLTFIENSLFLSSAAHNWHLQCHFYTKHLQLDELYKELPEYVDAFVEGIMNNRGALQVGTGNSYRFTPIEDCVPILEEYVEQCRAIHDMLEESGDYGSVNTLEDIMSFVEGTLYKLKVLQ	>JP4_251 DES=113943-114383 length=146 aa GN=-	0	1.513	0	5	1	1	1	1	146	16.9	4.41	0	5	1	1	100	724811	724811	1	High	High	1	Oxidation [M1]
7383742499528937455	High	IsMasterProtein	46	JP4_338	DES=200699-201874 length=391 aa GN=-	MSQLLNESKWVAVKEKLVEGLQGTRKSVMETVLDNHRKVMLTESATSGATTAGNIATLNKVILPIMRRVMPTVIANEIIGVQPMTGPVGQIHTLRVQYADNAPGVIAGEEMLSPYKIAKSYSGDLNADNSNPQAAPTSQLEGTMGRRVNIRILRETVEAKSRRLSARWTVESAQDAQSQHGVDVEAELMAAIAQEVTVEIDQELLSRLRALPGAAAVTYDQSKVTGVATFVGDEHAALATLINRQANEVARRTKRGAANWAVVSPTALTILQSATTSSFARTTEGTFEAPTNVKFVGTLNSTMRIFVDTYASDAEDILIGYKGNAETDAGVFYCPYIPLMASGTVMDPNTGELVTTFLTRYGYVQLTDSTSSLGNAADYYSKIAIKNVTFM	>JP4_338 DES=200699-201874 length=391 aa GN=-	0	26.492	0	29	7	21	7	7	391	42.2	6	39.36	29	21	7	100	6.55025e+08	6.55025e+08	8	High	High	1	Oxidation [M70; M84; M111; M303]
7661470817863525980	High	IsMasterProtein	47	JP4_243	DES=107353-110142 length=929 aa GN=-	MLNNNIDNIVQLLYGHHKFIERNTGDTIDPTVQHYVVNNQGVLANNRHFINYSAMEGQPNGDGTTEGQSLLILGYIYAYLATNDPMFLDKAKWYWDAYHQYFYAGRELPDPPTPLQCNWIVNAKEPILANWPLADDGWPTHGGFKGVEFTFTNGQCKIPHGAPYYGQFLDKVTFAFKGALAWNQINASVKALLPDGSVDWDTPGEQYDVDWIIDFMGRKIDWDGNILAEGFDESEKGTVQLKNTTINGVYKLNFANRQPVEYGGVIIQRNEMQHNRPLHVPIDLEFADNASDAELWFSDASYLLYKITKERKHYLGWKCSLLTCYAYGDIDSRDKFFRQSTIVTTPFTDGISYEYFYPSDAIAKFGRNSLGYITIRQDQSAQSTMEQQAIWFRVNADSK…	>JP4_243 DES=107353-110142 length=929 aa GN=-	0	0.973	0	1	1	1	1	1	929	105.3	4.92	0	1	1	1	100	1331620	1331620	1	High	High	1
8517947344581029644	High	IsMasterProtein	48	JP4_311	DES=158754-159854 length=366 aa GN=-	MSVNYTIYRSNGSVYATIPNNVILGPNQPGSNPVPLNLVGRNKVSYGQAWNENFLHLVENFSSASAPRGNVNGQLWYRNTGSTGELLISLVDNARQPADMVSEAEWASIPMITVFNTVPDGENSVMGRMVLTSNGDSLRVLMKNKEWREIQTSRPENKEYSSLLDINYDNGKKYIEFTQSNSTKPIAYFNLGGTSQVDTNNWTTLTNGTGVFEFGSNYFYELKIMIREVNDSSGEIVSLPYNSKTFFIKGQFYVDNQGTFVPGSVGASQMPDPRRITQLESIKDVITSSRPNWDVNIVINGVDPSIPNPNGTSKADYENWVINSLNSNKNLGFRVDGSISNLTAGESVKLQASVLLNITGIPIIGV	>JP4_311 DES=158754-159854 length=366 aa GN=-	0	3.671	0	7	3	4	3	3	366	40.3	5.26	5.22	7	4	3	100	2.19664e+06	2.19664e+06	2	High	High	1	Met-loss [N-Term]
8771040194420784328	High	IsMasterProtein	49	JP4_309	DES=157626-158123 length=165 aa GN=-	MALRSKDFLFRRKTKDGSWQDFPESDSWYPANLDYHWNEQTLPLASGGYYGCTTGLHTISFTLRNFIGKIYVLATLASNPTDDDWFPIKFTESCNYYLEFTDMVILNPNGGDLIRQQGTTGTFAETVTGNFTYLKVGIDRDYISKYPSDVQKSLAGKLEQILINY	>JP4_309 DES=157626-158123 length=165 aa GN=-	0	1.288	0	4	1	3	1	1	165	18.9	5.3	0	4	3	1	100	709984	709984	1	High	High	1
